# Supplementary material for: Application of causal inference methods in the analyses of randomised controlled trials: a systematic review
Source: Trials. 2018 Jan 10;19:23. doi: 10.1186/s13063-017-2381-x (PMC5761133; doi:10.1186/s13063-017-2381-x)
Supplement: Supplementary file 2 — Full extraction table. Contains the full original extracted data from each article included in the review (XLSX 35 kb) [file 13063_2017_2381_MOESM2_ESM.xlsx]

## Sheet: extraction table
Year	First Author	Title	Journal	Research Area	Trial description	Randomised comparison	Further protocol details (if relevant)	Trial Outcome	Trial Population	N Analysed in Trial & average follow up time	Trial result (if reported)	Causal Question of interest	Category of question	Time-dependent Confounder(s) /Justification for need for causal methods	Causal q. /comparison	Causal Outcome	Frequency of data collection/Interval used	Analysis approach	main Reference(s) given for analysis approach?	Exclusions compared to trial?	N analysed for causal Q & average follow up time	Total N	Causal Q result (including standard analysis result for comparison if presented)	Additional methods used?
2014	Alexander	Apixaban vs warfarin with concomitant asprin in the patients with atrial fibrillation: insights from the ARISTOTLE trial	European Heart Journal	Cardiovascular Disease	ARISTOTLE trial: A double blind, double dummy placebo randomized clinical trial of patients with Atrial Fibrillation (AF) to compare warfarin with aspirin in terms of risk of various CV and thromboembolic endpoints	Apixiban vs warfarin		primary outcome: stroke or systemic embolism, secondary: all cause mortality and MI. safety outcome: major bleeding, secondary outcome: major bleeding or clinically relevant non major bleed	patients with AF or flutter at enrollment or two or more episodes in the 12 months before enrollent, with at least 1 risk factor for stroke. Excluded if aspirin needed at dose of >165mg per day.	1821, mean follow up 1.8 years	Apixiban superior to warfarin for stroke prevention HR 0.79 (0.66-0.95) and risk of major bleeding HR 0.69 (0.60-0.80)	Effect of aspirin on outcome, and effect of apixiban vs warfarin amongst users and non users of aspirin	concomitant medication	aspirin was a non randomised concomitant medication that varied through time, affected by and will affect risk factors for outcome	apixiban vs warfarin in users and non users of aspirin separately aspirin use vs no use	primary outcome: stroke or systemic embolism, secondary: all cause mortality and MI. safety outcome: major bleeding, secondary outcome: major bleeding or clinically relevant non major bleed	weights calculated at weekly intervals	MSM with IPW (for probability of receiving aspirin)	Hernan Brumback and Robins. Marginal structural models to esitmate the causal effect of zidovudine on the survival of HIV positive men.	None	18201, mean follow up 1.8 years	18201	Aspirin use vs no use Stroke or embolism: baseline adj HR 1.18 (0.94 - 1.49) MSM adj 1.46 (1.15-1.85) Major bleeding: Adj HR 1.41 (1.21-1.66) MSM adj 1.65 (1.40 - 1.94) No evidence of interaction between aspirin use and randomised medication on outcomes
2014	Bobo	Effect of adjunctive benzodiazepines on clinical outcomes in lithium or quetiapine treated outpatients with bipolar I or II disorder: Results from the Bipolarr CHOICE trial.	Journal of Affective Disorders	Mental Health	6 month randomised study to investigate the comparative effectiveness of a second generation anti psychotic mood stabliser and a classic mood stabiliser for bipolar disorder	Lithium or Quetiapine	Study subjects also received additional personalised medication (eg. Benzodiazipines) as and when deemed necessary by clinicians.	Primary: Overall benefits and harms of the sudy medication as measured by the clincial global impression (CGI) index and the necessary clinical adjustments. Secondary outcomes:continuous measures of mood, the Framingham score and and the Longitudinal Interval Follow up Evaluation Range	18-68 years who met diagnostic criteria for bipolar I or II disorder and at least mildly symptomatic at study entry and in need of a medication change.	482 randomised and 364 completed the 6 months.	Primary (CGI-EI, P = .59; necessary clinical adjustments, P = .15) and secondary outcome changes were not statistically significantly different between the 2 groups. For participants with greater manic/hypomanic symptoms, CGI-EI changes were significantly more favorable with quetiapine + APT (P = .02). Among those with anxiety, the lithium + APT group had fewer necessary clinical adjustments per …	What is the effect of benzodiazipine (BZD) use on core bipolar mood symptoms?	concomitant medication	Additional medication with BZDs are prescribed based on changes in mood, and will subsequently affect mood, and mood is the outcome of interest over time.	BZD use vs no BZD use	Core symptoms of anxiety, ittirability and global clinical state.	2,4,6,8,12,16,20 and 24 weeks	MSM with IPW (for post baseline initiaton of BZD)	Robins & Hernan. Marginal Structural models and causal inference in epidemiology.	none	482	482	Baseline adjusted only BISS total 4.26 (0.38-8.14) BISS mania 0.62 (-0.58 - 1.82) BISS depression 1.21 (-0.40 - 2.82) BISS anxiety 0.91 (-0.77-2.59) BISS irritability 1.87 (0.09-3.65) CGI EI -0.48(-0.98 - 0.02) GCI BP 0.28 (0.03 - 0.53) IPTW results: BISS total 2.83 (-3.75 - 9.41) BISS irritability 1.32 (-1.62 - 4.27) CGI-BP 0.34 (-0.08-0.75)
2011	Cook	Inverse probability weighed estimating equations for randomised trials in transfusion medicine	Statistics in Medicine	Transfusion medicine	Mirasol trial - non inferiority trial of hematology/oncology patients with chemotherapy induced thrombocytopenia looking at use of pathogen inactivated platlets for blood transfusion	pathogen inactivated platlets (mirasol) vs standard platlets as required over a 28 day treatment period	a max of 8 transfusions occuring over 28 days could be used for each patient.	CCI - Corrected count incriment (measure of success in transfusion)	>16 years, with thrombocytopenia due to a range of reasons. Key exclusions: pregnant, lactation, splenomegaly, history or diagnosis of an autoimmune disease affecting hemostasis.	118 for 28 days after transfusion	PRTs PLTs had lower CCI, differnce vs standard group -5214 (-7542 , -2887)	What is the probability of success when taking into account number of transfusions needed	Treatment dosing	Need for another transfusion is dependent on success of previous transfusions	Comparison of two treatment groups in terms of probability of successful transfusion for first 8 transfusions ??	Response to transfusion (binary)	Daily	IPW to estimate probability of a transfusion occuring	Robins & Hernan. Marginal Structural models and causal inference in epidemiology. Hernan Brumback and Robins. Marginal structural models to esitmate the causal effect of zidovudine on the survival of HIV positive men. Hernan & Brumback Marginal structural models to esitmate the joint causal effect of non randomised treatments	None	118 over 28 days	118	unweighted OR 0.48 (0.23-1.02) weighted OR 0.43 (0.20-0.94)
2014	Crook	Injectable and oral contraceptives and risk of HIV acquisition in women: an analysis of data from the MDP301 trial	Human Reproduction	HIV	phase 3 randomised placebo controlled trial investigating safety and efficacy of a microbicide gel to prevent HIV transmission in women with HIV positive partners in 6 centres in four sub-saharan african countries	Randomised to receive active gel or placebo gel at baseline *check original paper to look for more details*		HIV infection over 52 weeks from baseline	Women aged 16 or over (18 or over in SA and Zambia) who are HIV negative at baseline but have HIV positive partners	9385	No evidence that gel was protective against HIV transmission	What is the causal effect of hormonal contraception (injectable and oral) on HIV incidence?	concomitant medication	several time dependent confounders of association between other forms of contraception and HIV indicence	hormonal contraception use categorised as 1. injectable depo-medroxyprogesterone (DMPA) 2. injectable norethisterone enanthate (Net-En) 3. oral contraceptive pills (OC) 4. No HC (condoms/natural/sterilisation etc)	HIV infection	every 4 weeks	MSM with IPW for censoring at switch from baseline HC status or first positive pregnancy test	Robins & Hernan. Marginal Structural models and causal inference in epidemiology. Cole & Hernan. Contructing inverse probability weights for marginal structural models.	aged over 51	8663	8663	Baseline adjusted ITT DMPA 1.38 (1.07 - 1.78) Net EN 1.18 (0.86 - 1.62) OC 0.97 (0.68 - 1.38) Baseline adjusted censored at switch DMPA 1.46 (1.05 - 2.04) Net-En 1.33 (0.89 - 1.99) OC 1.00 (0.64 - 1.58) Censored with IPTW DMPA 1.49 (1.06 - 2.08) Net-EN 1.31 (0.86 - 1.99) OC 1.00 (0.62 - 1.61)
2012	Kataoka	Effects of Voglibose and Nateglinide on Glycemic Status and Coronary Atheroscerosis in Early- Stage Diabetic Patients	Circulation Journal	Diabetes	DIIANA (Diabetes and diffuse coronary narrowing) study : A randomised open label multi centre trial to compare the efficacy of voglibose, nateglinide and lifestyle interventions on changes in coronary athresoclerosis in early stage diabetes patients with coronary artery disease	Voglibose vs natglinide vs nothing.	All participants were encouraged to start a low calorie diet and increase physical activity.	primary endpoint was change in TLL (total lesion length), ALL (averaged lesion length) and AVD (average vessel diameter) during follow up. Secondary endpoints - change in glycemic endpoint and occurrence of MACE at 1 year after randomisation	newly diagnosed type 2 diabetes or impared glucose tolerance AND coronary artery disease ; not treated previously with any antidiabetic agent.	302 entered study, 265 patients provided follow up information at 1 year.	No evidence of beneficial effect of either drug on absolute change in ALL, TLL or AVD after 1 year.	Causal effect of concomitant medication usage on atheroma progression.	concomitant medication	cholestorol, Hba1c, usage of statints ACE inhibitors ARBs etc are all time dependent confounders of the associations of interest	use/non use of statins, ACE inhibitors, ARBS (separate models)	change in TLL (total lesion length) and ALL (averaged lesion length) after one year	monthly for first two months then as determined by doctor discresion, with final follow up visit at 1 year.	MSM with IPW for treatment with each medication	Robins & Hernan. Marginal Structural models and causal inference in epidemiology. Hernan Brumback and Robins. Marginal structural models to esitmate the causal effect of zidovudine on the survival of HIV positive men.	none	265, 1 year	265	absolute change in TLL use of statins 1.593 (0.186, 3.000) usage of ACEI -0.095 (-1.444, 1.254) usage of ARB 0.754 (-0.514 - 2.022)
2012	Li	Evaluating the effect of early versus late ARV Regimen Change if faulire on an initial regimen: results from the AIDS clinical trials group study A5095	Journal of the American Statistical Association	HIV	AIDS clinical trials group study A5095 - placebo controlled randomized trial of three ART regimens	randomised to one of three initial ART regimens (ABC/3TC/ZDV, 3TC/ZDV + EFV, ABC/3TC/ZDV + EFV	if virologic failure, patients were switched treatment based on discression	time to virologic failure (HIV-1 RNA< 200)	HIV infected adults who had no previous ART but with plasma HIV1 RNA >=400 . Excluded if < 40kg or pregnant or breast feeding	1147 , median follow up of 32 weeks	time to failure significantly shorter in the triple nucleoside group	effect of switching early rather than late after first virologic failure	Treatment timing	decision to switch after failure dependent on failure and other factors that are dependent upon severity which will also impact future endpoints	Early (< 8 weeks) vs late (>8 weeks) treatment switch after first virologic failure	Cumulative viral load or CD4 cell count	unknown	IPW of dynamic MSM	Murphy, Van der Laan, Robins. Marginal Mean models for Dynamic Regimes	Restricted to the two combined EFZ containing groups, and excluded 12 patients who never started therapy, and 14 who experienced virologic failure but did not switch and are not followed for at least 8 weeks since failure, so 744 patients of which 137 experienced virologic failure on their first ART strategy	744	744	Mean potential outcomes using IPW estimator (other estimators have similar results) HIV1 RNA Early switch 181.88 (3.79) Late switch 190.14 (3.25) Days below LOD Early switch 81.67 Late switch 77.48 CD4 Early switch 258.53 (6.77) Late switch 253.45 (1.14	comparisons of different kinds of weighted estimator including doubly robust approaches?
2008	Lipkovich	Evaluating dose response from felxible dose clinical trials	BMC Phychiatry	Mental Health	Two trials a) 12 weeks study of acutely ill bipolar I patients comparing the efficacy and safety of olanzapine vs haloperidol as well as Quality of Life (QOL). b) 28 week prospective study to look at safety and efficacy of olanzapine vs risperidone. International multicentre	a) randomised to olanzapine or haloperidol	a) dosage of olanzibine could be adjusted based on clinical indication b) after 7 days investigators could adjust the daily dosage of the study drug up or down by a certain amount every week as indicated.	a) change in YMRS and HAMD-21. Primary measure: symptomaic remission of mania and depression. b) efficacy measures included PANSS total score (primary measure) and its subscores. Also the Clinical Global Impressions-Severity of Illness scale (CGI-S) and scale of assessment of negative symptoms (SANS)	a) 18 years or older, met criteria for bipolar I disporder manic or mixed type, and had a baseline young-mania rating scale of 220 or higher. Excluded if they had a serious unstable medical illness had substance dependence within last 30 days or were at serious risk of suicide. b) 18-65 metting criteria for schizophrenia, schizophreniorm disorder or shicoaffective disorter and had minimum score o…	a) 453 randomised to treatment. 44% withdrew from 12 week trial, mostly due to lack of efficacy b) 339 randomised. 52.5% completed the study. Most withdrew due to lack of efficacy or noncompliance/criteria not met	a) Rates of symptomatic remission were not different between groups. Considering those not in remission at 6 weeks, more olanzapine treated patients met remission criteria by week 12 (16/39, p=0.02) b) Both groups showed improvement from baseline. Olanzapine showed significantly better improvement in SANS summary score (change from baseline = -4.3 vs-2.9 p=0.02) but no statistically significant d…	What is the effect of dosage of olanzapine on change in disease severity measures?	Treatment dosing	dose increases/decreases made when clinically indicated so likley to associated with outcomes	Comparing 3 different dosages of olanzpine for study a and two different dosages for study b	a) change in young mania rating scale (YMRS) from baseline, measured weekly over 12 weeks b) Change in Positive and Negative Syndrome Scale (PANSS) , measured monthly over 28 weeks	Weekly for study a, monthly for study b	MSM with IPTW (for probability of high/low dose at each interval )	Robins. Marginal Structural Models vs structural nested models as tools for causal inference Robins & Hernan. Marginal Structural models and causal inference in epidemiology. Hernan Brumback and Robins. Marginal structural models to esitmate the causal effect of zidovudine on the survival of HIV positive men.	None	a) 453 b) 339	792	a) unweighted analysis: worse response at higher doses of olanzapine. weighted analysis: no evidence of differences in response with dose b) unweighted analysis : overall worse response at higher dose. Weighted analysis: no overall effect but negative dose effect at weeks 20 and 24 remained
2010	London	Phase II Randomized Comparison of Topotecan Plus Cyclophospamide Vs Topotecan Alone in Children with Recurrent or Refractory Neuroblastoma: A Childrens Oncology Study	Journal of Clinical Oncology	Cancer	Childrens Oncology group P9462 study aimed at determining whether TOPO alone or TOPO/CTX was superiror in terms of response in recurrent or refractory neuroblastoma.	Randomised to either topotecan (TOPO) for 5 days or topotecan and cyclophosphamide (TOPO/CTX) for 5 days, 21 day cycles with both groups starting filgrastim on day 6.	Continued treatment until disease progression or up to 1 year. Patients were permitted to undergo stem cell transplantation (ASCT) or alternative therapy at any time without regard to response to randomised treatment	Response, defined as complete (CR) or parital (PR) for overall best response at any time during protocol treatment.	Neuroblastoma patients in first recurrence or progression after treatment with aggressive multidrug therapy, or at second recurrence after single regimen of aggressive chemo at first recurrence. <=21 years with > 4 weeks life expectancy.	119	No evidence of benefit of TOPO/CTX over TOPO alone	What is the optimal long term treatment strategy (including off protocol treatment) for survival at 2 years?	Sequential treatments	Off protocol treatment of ASCT is not randomised, and potentially those with good response to randomised treatment more likely to receive it. Causal methods needed to compare the different dynamic strategies.	Comparison of 8 different strategies that were actually observed in the trial : TOPO then ASCT if no PR, TOPO then ASCT if PR or CR, TOPO but never ASCT, TOPO and always ASCT, and the same for TOPO/CTX as initial treatment. These results were then combined to compare average response at 2 years was also compared between the two initial randomised therapies with appropriate adjustment for 2nd line…	Survival at 2 years	6 weeks then every 12 weeks thereafter	g estimation of an optimal SNM	Murphy SA: Optimal Dynamic treatment regimes (with discussion) and Robins JM: Optimat structural nested models for ptimal sequential deivisions.	none	119 median OS 1.1 years	119	no difference in the proportion of patients surviving at 2 years after adjustment for optimal off protocol therapy (40% survival vs 33% survival p=0.215)
2013	McCoy	Oral and injectable contraception use and risk of HIV acquisition among women in sub saharan africa	AIDS	HIV	Methods for improving reproductive health in africa (MIRA) study. Phase III effectiveness trial of diaphragm and lubricant gel for HIV prevention	Either latex diaphragm inactive lubricant gel and condoms or condoms alone.	All participants received an HIV prevention package consisting of pre test and post test counselling about HIV and STIs, risk reduction counselling and treatment of curable STIs.	HIV infection	sexually active but HIV negative women aged 18-49 from Durban, Jogannesbury and Harare.	4948. Median 21 months	HR 1.05 (0.84 - 1.32) so no evidence of protective effect of diaphragm & gel use over condoms alone. However, condom use was significantly lower in intervention than control group (54% vs 85%)	What is the effect of oral and injectable hormonal contraception on HIV incidence?	concomitant medication	several time dependent confounders of association between other forms of contraception and HIV indicence	Use vs non use of hormonal contraception, where hormonal contraception has 3 levels - combined oral, progestin only oral & injectable, separate analysis done for injectable overall and oral overall.	HIV incidence	quarterly	MSM with IPTW (for choice of contraceptive)	Seaman and White Review of inverse probability weighting to deal with missing data.	Baseline implant users excluded	4913 median fup 17.9 months	4193	Oral vs none: site adjusted 0.82 (0.58-1.15) baseline adj 0.84 )0.57-1.22) msm 0.86 (0.32 - 1.78) injectable vs none site adju 1.32 (1.00 - 1.74) base adj 1.27 (0.94 - 1.72) msm 1.34 (0.75 - 2.37)	Additional weights to adjust for missing data
2012	Morrison	Hormonal contraception and this risk of HIV acquisition among women in south africa	AIDS	HIV	randomized double blind placebo controlled trial of carragard gel to look at prevention of HIV infection in womon in south africa.	carragard gel (experimental) or placebo gel	Both groups received male condoms and female condoms made available upon request	HIV infection	sexually active but HIV negative women aged 16 years or older	6202. 4042 py placebo 4053 py active (calculated average fup time 1.32 years)	incidence of 3.3 per 100 woman years in active group, 3.8 in placebo group, but not statistically significant.	What is the effect of oral and injectable hormonal contraception on HIV incidence?	concomitant medication	several time dependent confounders of association between other forms of contraception and HIV indicence	Use of hormonal contraception , 4 levels depending on type of contraception (DPMA, COC, NET-EN and none)	HIV incidence	month 1, 3 then quarterly	MSM with IPTW (for choice of contraceptive)	Robins & Hernan. Marginal Structural models and causal inference in epidemiology. Hernan & Brumback Marginal structural models to esitmate the joint causal effect of non randomised treatments	aged 16-49 and provided contraceptive use data at basline.	5567, "33108 visit segments"	5667	Unadjusted: COC 0.89 (0.55 - 1.44) DPMA 1.43 (1.07 - 1.92) Net En 1.09 (0.77-1.53) time varying adjustment COC 0.88 (0.49 - 1.30) DMPA 1.27 (0.93 - 1.73) Net - En 0.87 (0.60 - 1.26) MSM COC 0.84 (0.51 - 1.39) DMPA 1.28 (0.92 - 1.78) NetEn (0.92 - 1.32)
2009	Rosenblum	Analysing direct effects in randomized trials with secondary interventions: an application to human immunideficiency virus prevention trials	Journal of the Royal Statistical Society	HIV	Methods for improving reproductive health in africa (MIRA) study. Phase III effectiveness trial of diaphragm and lubricant gel for HIV prevention	Either latex diaphragm inactive lubricant gel and condoms or condoms alone.	All participants received an HIV prevention package consisting of pre test and post test counselling about HIV and STIs, risk reduction counselling and treatment of curable STIs.	HIV infection	sexually active but HIV negative women aged 18-49 from Durban, Jogannesbury and Harare.	4948. Median 21 months	HR 1.05 (0.84 - 1.32) so no evidence of protective effect of diaphragm & gel use over condoms alone. However, condom use was significantly lower in intervention than control group (54% vs 85%)	What is the effect of the intervention controlling for condom use as a mediator?	concomitant medication	Condom use may act as a mediator between intervention and outcome	What are the rates of infection in the two groups in which all participants were constrained to use condoms infrequently or all particiapants contrained to use condoms consistently.	HIV infection rate	quarterly	MSM with IPTW for probability of condom use at each interval	Hernan & Brumback Marginal structural models to esitmate the joint causal effect of non randomised treatments Robins & Hernan Effects of multiple interventions	none	4948. Median 21 months	4948	Relative risk for itervention vs control arm condom use set to "no" at all visits 0.59 (0.23 - 3.17) condom use set to yes for all visits 0.96 (0.61 - 1.48)
2011	Rosthøj	Estimation of dynamic treatment strategies for maintenance therapy of children with acute lymphoblastic lukaemia (ALL): an application of history adjusted marginal structural models	Statistics in Medicine	Cancer	NOPHO-ALL-92 study aimed at investigating the effect of monitoring strategies to make therapy decisions	dose adjusted based on blood counts only (control) vs blood counts and pharmacokinetic parameters.	Patients classified at diagnosis as standard risk, intermediate risk and high risk, with treatment courses assigned depending on risk group. In the control group, for white blood cell count < 1.5, reduce therapy by 50%, interupt therapy if M 1. WBC > 3.5, increase dose in increments of 6MP and or MTX. Same in pharmacology group, though dose increments recommended whenever WBC > 1.5 , and various …	Relapse	Nordic children with ALL diagnosed between Jan 1992 and Dec 1996	538	Increased risk of relapse in girls for the pharmacoly group (HR 6.6 p=0.0003), no difference in outcome for boys	What is the optimal dosing strategy to minimise relapse	Treatment dosing	White blood cell count determines dosage changes but the dosage may then affect the WBC count further	compare the 5 categories of percentage change in dose with respect to how they affect WBC	White Blood Cell count (WBC) eithe one week or two weeks after current time point	Weekly and bi-weekly (two datasets)	History Adjusted MSM using IPTW	Van der Lan and Petersen. History adjusted marginal structural models and statically optimal dynamic treatment regimens	Excluded time points where patient was having treatment stopped. Overall N is lower but not explicitly stated why	524	524	optimal strategy estimated by the model was broadly consistent with the actual protocol for treatment dosing, however where protocol suggested moderate reduction in dose, the MSM more often suggested no change, and where a moderate increase in dose was suggested by protocol, the MSM more frequently suggested a large increase to be the optimal choice.
2010	Severus	In search of optimal lithuim levels and olanzapine doses in the long term treatment of bipolar I disorder. A post hoc analysis of the maintance study by Tohen at al 2005.	European Phychiatry	Mental Health	12 month randomised controlled double blind clinical trial to look at the efficacy of olanzapine vs lithium in the prevention of mood episode relape/recurrence	monotherapy with olanzapine or lithium	All patients received olanzapine and lithium co treatment for 6-12 weeks before randomisation and only went onto randomisation if their symptomatic remission ctireria were met (young mania rating < 12 and depression score < 8)	Symptomatic recurrence as defined by >15 on either young mania or depression score scale.	Patients with a diagnosis of bi-polar disorder (manic/mixed), a history of two or more manic or mixed episodes within 6 years, and a Young Mania Rating Scale (YMRS) total score ≥20	431	Lithium vs Olanzapine Symptomatic recurrence OR 1.5 (1-2.2) Symptomatic recurrence or hospitalisation OR 1.6 (1.1-2.4) Time to recurrence also longer in olanzipine group vs lithium group with borderline p values for all definitions of recurrence	What is the effect of dosage of lithium and olanzapine on recurrence of symptoms?	Treatment dosing	intermediate scores of the scales that determine the outcome will determine whether dosage needs to change, and this dosage will affect future values of the score.	Low dose vs high dose of lithium and olanzapine separately	Time to first manic/mixed or depressive eposide as defined by YMRS >15 and/or hospitalisation. Depression score >15 and YMRS < 15	monthly to week 28 then bi-monthly to 52 weeks	MSM with IPTW for probability of high/low dose at each interval	Robins & Hernan. Marginal Structural models and causal inference in epidemiology.	None	431	431	Results of MSM only Lithium (low vs high dose) Manic/mixed relapse 1.96 (1.03 - 3.75) Depressive relapse 2.11 (0.56 - 7.96) Olanzapine (low vs high dose) Manic/mixed relapse 0.94 (0.35-2.49) Depressive relapse 2.24 (1.11-4.54)
2013	Shen	Role of diuretics, beta blockers and statins in increased risk of diabetes in patients with impaired glucode tolerance: reanalysis of data from the NAVIGATOR study.	BMJ	Diabetes	Nateglimide & Valsartan in Impaired Glucose Tolerance Outcomes Research (NAVIGATOR) trial. A multinational ranomised double blinded placebo controlled factorial design trial examining the effects of two drugs on conversion to diabetes and CV outcomes in patients with IGT and other CV risk factors.	2x2 factorial design randomised to: nateglinie or placebo and valsartan or placebo at baseline		3 co-primary outcomes: Development of diabetes composite CV outcome death from CV, non fatal MI, non fatal stroke, hospitalisation for HF extended CV outcome as above + hospitalisation for unstable angine or arterial revascularisation	Patients with IGF and one or more CV risk factors or known cardiovascular disease aged 50 years or older	9306. median 5 years for incident diabetes and 6.5 years for vital status	Addition of nateglinide did not reduce the risk of diabetes or CV events HR Diabetes 1.07 (1.00 - 1.15) CV1 0.93 (0.83-1.03)CV2 0.94(0.82-1.09)	What is the effect of use of beta blockers, diuretics, statins on onset of T2DM?	concomitant medication	Initiation of such drugs post baseline will depend on time varying confounders such as HbA1c, which is also on the causal patheway between drug and outcome.	Use/non use of statins, beta blockers, diuretics and CCBS (negative control) as separate exposures.	Development of new onset T2DM	6 months then yearly	MSM with IPTW for treatment with each concomitant medication	Robins & Hernan. Marginal Structural models and causal inference in epidemiology.	must be treatment niave for the relevant drug of interest at baseline	median 5 years 9306	9306	Beta blockers: unadjusted 1.25 (1.07 - 1.46) base adjusted 1.23 (1.05 - 1.44) msm iptw 1.10 (0.92-1.31) Diuretics unadjusted 1.36 (1.20-1.55) base adj 1.36 (1.19 - 1.55) msm iptw 1.23 (1.06 - 1.44) statins: unadj 1.30 (1.14 - 1.48) base adj 1.30 (1.13 - 1.49) msm iptw 1.32 (1.14 - 1.48) ccbs unadj 1.01 (0.87 - 1.18) base ajd 0.98 (0.84 - 1.14) msm 0.85 (0.79 - 1.13)	Multiple imputation for account for missing values at baseline with LOCF thereafter.
2012	Shinozaki	Effective prevention of cardiovascular disease and diabetes related events with atorvastatin in Japenese elderly patients with type 2 diabetes mellitus: Adjusting for treatment changes using marginal structural proportional hazards models and a rank preserving structural failure time model.	Geriatrics Genontology	Diabetes	J-EDIT (Japanese Elderly Diabetes Intervention Trial) aimed to look at the effect of intensive vs conventional treatment strategies for type 2 diabetes in elderly patients	Intensive treatment (target HbA1c 6.9 or less, BMI < 25, bp < 130/80 ) vs no target levels in conventional treatment group	In intensive treatment group, study protocol suggested use of atorvostatin when control of total and LDL cholestorol failed, but could also be prescribed to anyone based on clinical status regardless of randomised treatment allocation.	Death from atheroscletoric CHD, sudden & unexpected death, non fatal MI, angina, arterial peripheral vascular disease, diabeteic gangrene, cerebovascular disease and congestive heart failure.	Japanese patients 65-84 yrs with T2DM with HbA1c > 7.9% or 7.4-7.8 plus at least 1 comorbidity. Not screened for a history of CVD	1173 meadian follow up 5.7 years total person time 5310.8 person years.	Small difference in HbA1c between two groups observed at 1 year (7.9% vs 8.1%, p<0.05) but not after 2 years. With exception of coronary revascularisation, no sig diff in fatal or non fatal events between the two groups.	is there a preventative effect of atorvastatin on cardiovascular disease and on diabetic vascular complications ?	concomitant medication	atorvastatin prescribed based on cvd risk factors which will also be affected by use of atorvostatin	initiators of atorvastatin vs non initiators	LDL cholesterol as a repeated measure outcome. Composite endpoint for cardiovascular events, and another for diabetes related event.	Annually	MSM with IPTW and structural nested failure time models with g-estimation	Robins & Hernan. Marginal Structural models and causal inference in epidemiology. Hernan et al. Structural accelerated failure time models for survival analysis in studies with time varying treatment	None	1173 meadian follow up 5.7 years total person time 5310.8 person years.	1173	abs change in LDL vs non atorvastatin (IPW GEE) 10.2mg/dL 95%CI 5.5-14.9mg/dL Cardiovascular events Baseline adj. cox HR 0.65 (0.30-1.40) IPTW cox HR 0.48 (0.19-1.16) SNM HR 0.32 (0.05-1.87) diabetes related event baseline adj cox HR 0.40 (0.18-0.89) IPTW cox HR 0.30 (0.13-0.77) SNM HR 0.40 (0.09-0.89)
2012	Shortreed	Estimating the optimal dynamic antipsychotoc treatment regime: evvidence from the sequential multiple-assignment randomized Clinical Antipsycotic Trial of Intervention and Effectiveness schizophrenia study.	Applied Statistics	Mental Health	CATIE study: 18 month multistage randomised trial designed to compare the efficacy and tolerability of antipsychotic medications already in use to inform clinical practice.	perphenazine (P) (arm 1) vs olanzapine (O) /risperidone (R ) /quetiapine (Q) /ziprasidone (Z) (arm 2)	Randomised to arm 1 or arm 2 at baseline. Subsequently arm 1 patients who wanted to discontinue were randomised to O, R or Q. Any patient randomised to O, R, Q or Z (either at baseline or after P) were offered choice of 2 arms - randomisation to Z, O, R or Q (excluding what they had been on already if applicable) OR randomisation to clozapine (C) , O, R, Q (again excluding what they had already b…	Primary outcome - time to all cause pharmacological treatment failure (ie. Time to first switch).	Patients with chronic or recurrent schizophrenia aged 18-65 years old with adequate decisional capacity to make a choice about participating	1460	time to treatment discontinuation was longer for patients treated with risperidone (median: 7.0 months) and olanzapine (6.3 months) than with quetiapine (4.0 months) and ziprasidone (2.8 months). Among patients who discontinued their previous antipsychotic because of inefficacy (N = 184), olanzapine was more effective than quetiapine and ziprasidone, and risperidone was more effective than quetia…	What is the optimal theraputic strategy to minimise schizophrenic symptoms over 12 months?	Sequential treatments	Longitudinal measures of symptoms (PANSS score) will themselves influence treatment switching	Treat with an aytipcal antipsychotic for 12 months (any of O, Q or R) vs start with P and switch to O Q or R when PANSS score dips below x, where x = 30,35,40,45,50…70.	PANSS score at 12 months and 12 month QOL score	Baseline, first month, then quarterly	MSM with IPW for censoring to compare dynamic regieme	Cain et al: When to start treatment? A systematic approach to the comparison of dynamic regimes using observational data.	No patients who initially randomised to ziprasidone or any patients with Tardive dyskinesia (TD) at study entry (as these two things prevent randomisation to certain drugs and so voilate positivity assumption )	1076	1076	No differences detected between the different dynamic regiemes - all treatment strategies predicted improvements in PANSS by 12 months. No evidence that treatment improves symptoms measured by QOL at 12 months. There was no significant difference between 12 months PANSS score between the strategies of “always treat with perphenazine” and “always treat with atypical antipsychotic”, but it was obse…	Multiple imputation to account for missed visits and drop out, secondary analysis MI for missed visits, IPTW for drop out
2005	Vandebosch	Structural accelerated failure time models for the effects of observed exposures on repeated events in a clinical trial	Statistics in Medicine	HIV	COL-1492 - a multi centre randomised PII/III trial of a gel for HIV prevention in female sex workers	Randomised to either COL-1492 gel or placebo gel	Women were told to use male condoms for every act and to reapply gel for every act unless not cleaned since previous gel application	HIV infection	Female sex workers from Benin, Ivory Coast, South Africa, and Thailand	765	Increased risk of HIV in treatment arm, centre stratifed HR 1.5 (1.0 - 2.2)	What is the causal effect of gel on lesion development prior to HIV diagnosis	Dosing/Duration	increased gel use may cause lesions which themselves are the reason for increased risk of HIV infection. However actual gel exposure (in terms of actual frequency of use) will be affected by number of acts, which itself will increase risk of lesions/HIV.	What is the effect of increased gel use on development of vaginal lesions prior to HIV diagnosis?	Time to first lesion, then time to recurrent lesions	monthly	Structural accelerated failure time model	Robins & Tsiatis Correcting for non compliance in randomized trials using rank preserving structural failure time models	South Africa(Durban) data only used	187	187	Time to first event - estimated failure time multipler for treated vs untreated per extra days treatment = 1.65 (0.99 , 2.88). eg. failure time estimated to be 4.48 (0.99-24.05) times faster if treated vs untreated based on three acts per day. Time to all events - 5.53 (1.16 - 21.33) based on three acts per day So the treatment does increase risk of lesion compared to placebo gel	Extended to look at recurrent events also
2013	Wahed	Evaluating joint effects of induction-salvage treatment regimes on overall survival in acute lukaemia	Applied Statistics	Cancer	AML-MDS Trial. 2x2 factorial design with chemotherapy combinations, with the primary aim of assessing the effects of adding ATRA (all trans retinoic acid) , GCSF (ganulocyte colony stimulating factor) or both to FAI (fludarabine plus cytosine arabinoside plus idarubicin) on the probability of success (patient alive and in complete remission at 6 months)	FAI alone, FAI + ATRA, FAI + GCSF or FAI + GCSF + ATRA	Salvage therapies (different options) were given if a patients relapsed or was not responding to the initial randomised therapy	Survival, Event free survival after remission. Also,binary outcomes of complete remission, and alive at 6 months	Patients with newly diagnosed AML (anti-acute myeloid leukemia) or high risk myleodysplastic syndrome (MDS) , either aged over 71 years or with a history of abnormal blood counts before presentation.	215. median survival time 28 weeks. Median event free survival once in CR 36 weeks	none of the three combinations affected survival or EF survival once in CR compred to FAI alone. Addition of GCSF (+- ATRA) to FAI improved CR rate compared to FAI or FAI + ATRA.	What is the effect of combined inducion/salvage strategies on overall survival?	Sequential treatments	need for salvage therapy is reliant on previous therapy failing and is a non randomised decision.	comparison of all possible treatment strategies (interaction between 4 randomised initial therapies and the different salvage options)	overall survival	not specified?	G formula IPTW to estimate probability of recieveing salvage treatment	Robins & Hernan Marginal Structural Models and causal inference in epidemiology Robins. A new approach to causal inference in mortality studies with sustained exposure periods- application to control of the healthy survivor effect Robins and Rotnitzky. Recovery of information and adjustment for dependent censoring using surrogate markers	5 ineligble patients excluded	210	210	G formula and IPTW gave slightly different results, but were consistent in that FAI plus ATRA was the best combination for initial therapy. If patients disease resistant to that therapy, then salvage therapy options equivocal. If a patient relapsed after CR with FAI plus ATRA then salvage therapy with HDAC was superior.
2010	Walker	Daily Co-trimoxazole prophylaxis is severely immunosuppresed HIV infected adults in Africa started on combination antiretroviral therapy: an observational analysis of the DART cohort	The Lancet	HIV	DART study:Trial of HIV monitoring strategies set in 3 centres in Africa, 2 in uganda and 1 in zimbabwe	Laboratory monitoring plus clinical monitoring (LCM) vs clinical monitoring (CDM) only	Randomised at baseline to LCM or CDM. All particpants had blood count, lymphocyte subsets and liver/renal functions every 12 weeks but only LCM arm had the results returned to clinicians as routine. (CDM could have results returned if requested or toxic results obtained) .	Death, new WHO stage 4 Events	Symptoatic (stage 2-4) HIV infected adults (>18 years) with CD4 counts lower than 200 cells per ML who reported no previous ART except to prevent mother to child transmission	3179	5-year survival : 87% (95% CI 85–88) in the CDM group and 90% (88–91) in the LCM group. new WHO stage 4 event or died: CDMvLCM : (6·94 [95% CI 6·33–7·60] vs 5·24 [4·72–5·81] per 100 person-years; absolute difference 1·70 per 100 person-years [0·87–2·54]; HR 1·31 [1·14–1·51]; p=0·0001). Differences in disease progression occurred from the third year on ART, whereas higher rates of switch to second…	What is the effect of use of co-trimoxazole (CTX) ; a non randomised antibiotic often prescribed to HIV infected adults ; on survival, WHO stage 3 and 4 events, malaria and CD4 counts in adults after ART initiation ?	concomitant medication	CD4 count and other time dependent measures of disease severity will affect decision to prescribe co-trimoxazole , and use of antibiotic will subsewuently affect these.	on CTX vs not on CTX (also duration of use looked at)	survival, WHO stage 3 and 4 events, malaria, CD4 count	Monthly	MSM with IPTW for treatment initiation (and also censoring weights to account for patients subsequently randomised to have intermittent treatment)	Robins & Hernan. Marginal Structural models and causal inference in epidemiology.	137 patients entered a non randomised pilot study of treatment interruptions.	3179, median 4.9 years follow up	3179	Mortality: Baseline adjusted only use v no HR 0.73 (0.56-0.96) , weighted result 0.65 (0.50-0.85) Reduction in mortality found to be greatest in first 12 weeks of ART treatment. Weighted analysis only: New WHO stage 4 events 0.86 (0.67-1.07) Stage 3 or 4 event (New or recurrent) 0.85 (0.74-0.98) Malaria (new or recurrent) 0.74 (0.63-0.88)
2014	Wang	Evaluation of Viable Dynamic Treatment Regimes in a Seqentially Randomised Trial of Advanced Prostate Cancer	Journal of the American Statistical Association	Cancer	Trial of advanced prostate cancer conducted at the M.D Anderson Cancer Centre from Dec 1998 to Januart 2006. A Sequential Multiple Assignment Randomised Trial (SMART) designed to evaluate and compare 12 different sequential rules in which patients could be switched from an initial combination chemotherapy to a second chemotherapy.	cyclophosphamide, vincristine, and dexamethasone [CVD]; ketoconazole plus doxorubicin alternating with vinblastine plus estramustine [KA/VE]; weekly paclitaxel, estramustine, and carboplatin [TEC]; paclitaxel, estramustine, and etoposide [TEE]).	After 8 weeks, If a patient responded they were continued with the same treatment, if the did not respond they were randomly assigned to one of the other three treatments. This continued until either two consecutive responses (overall success), or two consecutive failures. After this point treatment decisions became non-randomised and off protocol.	Response (Overall Success) and Overall survival	Patients with progressive prostate cancer despite testosterone suppression. No previous exposure to cytotoxic therapy was allowed, but hormonal therapy was OK. Patients myst have adenocarcinoma of apparetly acinar origin.	150, median follow up for survival 66 months.	TEC followed by KA/VE was the most promising 2 stage strategym TEC produced the greatest number and proportion of successul courses of treatment	What is the best overall strategy to maximise response to treatment when taking into account need for off protocol treatment.	Sequential treatments	secondary randomisations are conditional on failure of first treatment option. after total failure the treatment decisions become non randomised.	Comparing the 12 possible combinations of 2-stage chemotherapy options	Overall Survival , efficacy in dimishing disease burden over 32 weeks as measured by Expert score (viewpoint of PI) Binary Score (Response of 2 consecutive courses or no) Ordinal score (that takes into account 1 success/no success separately)	every 8 weeks	MSM with IPTW for censoring to compare dynamic regieme	Van der Lan and Petersen. Causal Effect Models for Realistic Individualised Treatment and Intention to Treat Rules Murphy, S. A., van der Laan, Robins, J. M., and CPPRG. (2001), “Marginal Mean Models for Dynamic Treatment Regimes,” Journal of the American Statistical Association, 96, 1410–1424. [493]	None	150, median follow up for survival 66 months.	150	TEC, CVD had highest mean expert score. TEC,KA/VE or TEC, CVD had highest overall success rate (binary score) and TEC, CVD also had highest ordinal score. CVD, TEC or TEE,CVD had highest overall survival, but CI's too much varaiation and too many combinations to reliably look at comparisons between scores.
2012	Zhang	Higher cardiovascular risk and impaired benefit of antihypertensive patients requiring additional drugs on top of randomised therapy: is adding drugs always beneficial?	Journal of Hypertension	Cardiovascular Disease	Felodipine Event Reduction (FEVER) study - a placebo controlled randomised trial comparing less vs more intensive blood pressure loweing therapy.	placebo vs felodipine	All patients receive hydrochlorothiazide and after 6 weeks are randomised. Patients whose BP was not below target for 2 consecutive visits could receive further hydrochlorothiazide and other anti-HTs but not a calcium agonist.	Time to first stroke, all cardiovascular events, all cardiac events, all cause mortality, cardiovascular mortality, non-cardiovascular mortality	Chinese patients, of either sex, aged 50-79 years, with one or two additional cardiovascular risk factors or disease, whose blood pressure, 6 weeks after switching from previous antihypertensive therapy to low-dose hydrochlorothiazide, was in the range 140-180 mmHg (systolic) or 90-100 mmHg (diastolic).	9711 average 40 month follow up	Significant reduction (28-35%) in fatal and non fatal outcomes was observed in the more intense treatment arm.	Effect of additional therapy on top of randomised treatment on the outcomes	concomitant medication	The additional therapy is not randomised, and SBP/DBP will act as a time varying confounder	Add on vs no add on	Time to first stroke, all cardiovascular events, all cardiac events, all cause mortality, cardiovascular mortality, non-cardiovascular mortality	weights calculated at 3 month intervals	MSM with IPTW for probability of receiving add on therapy	Hernan Brumback and Robins. Marginal structural models to esitmate the causal effect of zidovudine on the survival of HIV positive men.	Only included those with information about possible add on therapy and also excluded those whos outcome occurred before 6 months or those lost to follow up before 6 months	9428	9428	All strokes: base adj 0.466 (0.318-0.683) msm adj 0.435 (0.322 - 0.588) All CV events base adj 0..407 (0.292 - 0.567) msm adj: 0.374 (0.289 - 0.486) All cause mort base adj 0.224 (0.141-0.355) msm adj 0.259 (0.177 - 0.380)	landmark analysis
2013	Zhang	Adjusting for observational secondary treatments in estimating the effects of randomized treatments	Biostatistics	Cancer	Phase 3 study of pemetrexed in combination with cisplatin in patients with malignant pleural mesothelioma	Pemetrexed with cisplatin vs cisplatin only	Secondary therapys were given if study therapy was discontinued	survival time, time to progression , response	Chemotherapy naïve patients not elegible for curative surgery	456 median survival time 12.1 months in combination arm and 9.3 in reference arm	Pemetrexed in combination with cisplatin was statistically superior than cisplatin alone for all outcomes studied (log HR: -0.27 SE 0.115)	What is the effect of the first line treatment if secondary treatments and discontinuation of study treatment are correctly adjusted for?	Sequential treatments	Secondary treatment is time dependent and based on efficacy of first treatment/other observed factors, therefore a simple time updated adjustment for second line therapy will not give the correct direct causal effect of randomised treatment as it may cause collider bias between randomised treatment and other tdcs	Pemetrexed with cisplatin vs cisplatin only if no one received a second line therapy	survival	not specified	IPW to estimate probability of censoring due to starting secondary treatment	Hernan Brumback and Robins. Marginal structural models to esitmate the joint causal effect of non-randomised treatments	none	448 median survival time 9.3 and 12.1 months for Cisplatin and combination respectively	448	under independent censoring assumption estimate 1: logHR -0.49 se 0.155 estimate 2: logHR -0.58 se 0.140 under dependent censoring assumption estimate 1: -0.44 se 0.157 estimate 2: -0.53 se 0.142 MSCM method: estimate 1: logHR -0.43 se 0.140 estaimte 2: efficency improved by more than 20%	Estimation procedures designed to improve efficiency so 2 estimates for each method
2004	Yamaguchi	Adjusting for differential proportions of second line treatment in cancer clinical trials. Part II: An application in a clinical trial of unresectable non-small-cell lung cancer	Statistics in Medicine	Cancer	CPT-11 Lung cancer study group - Phase III designed to confirm the superiority of CPT-P vs VDS-P and non inferiorority of CPT vs VDS-P (chemotherapy combinations) for survival in non small cell lung cancer (NSCLC)	CPT-P vs VDS-P vs CPT alone	Second line therapy was none, radiation, chemotherapy or other, with decision made by clinician discresion	Survival	Patient ages 15-75 years previously untreated for NSCLC who had performance status (PS) 0-2 on east cooperative oncology group scale.	380	CPT- arm vs VDS-P failed to show superioroty for stage III patients (HR for death 1.24 (0.91-1.91) p=0.32), but was superior in stage IV patients (HR for death 0.64 (0.46-0.90) p=0.009)	What is the direct effect of the randomised treatment on survival, accounting for imbalances in second line therapy	Sequential treatments	Secondary treatment is time dependent and based on efficacy of first treatment/other observed factors, therefore a simple time updated adjustment for second line therapy will not give the correct direct causal effect of randomised treatment as it may cause collider bias between randomised treatment and other tdcs	CPT-P vs VDS-P vs CPT alone	Survival	approx 90 day intervals	MSM with IPTW, Sructural nested models	SNMs -Mark SD & Robins JM A method for the analysis of randomized trials with compliance information: application to the Multiple Risk Factor Intervention Trial. MSM w IPTW - Robins & Hernan. Marginal Structural models and causal inference in epidemiology. Robins - Marginal structural models vs Structural nested models as tools for causal inference	phase III patients only	95	95	standard cox analysis for effect of treatment arm adjusting for second line therapy as time updated 1.24 (0.80-1.91) effect of 2nd line treatment 0.97 (0.62-1.52) SNM: estimate of effect of 2nd line therapy HR 0.49 (0.25 -0.98)? Two estimates for direct effect of treatment? MSM with IPTW: HR for direct treatment effect 1.20 (0.64 - 2.28) HR for secondary therapy only 0.85 (0.44-1.62)
2012	Platt	"An information criterion for marginal structural models "	Statistics in Medicine	Peadiatrics	Promotion of Breast feeding intervention (PROBIT) study was a cluster randomised breastfeeding promotion intervention in Belarus to look at the effect of the intervention on weight gain over the first year of life	WHO/Unicef "baby friendly hospital initiative" vs standard care.	WHO iniative = 10 steps to make clinic "baby friendly" implemented by training given to chief obstetrician and chief periatrician at corresponding polyclinic which was followed by a years training/implementation period at both sites. intervention emphasised healthcare worker assitance with initiating and maintaining breasfeeding and lactation, and postnatal breasfeeding support. "standard care" w…	Duration of breastfeeding, prevelance of predominant and exclusive breastfeeding at 3 and 6 months of lift and occurrence of 1 or more episodes of gastrointensital tract infection, 2 or more episodes of RTI and atopic eczema during the first 12 months of life, weight gain and growth in first year	heathy newborns (and mothers who were intending to breastfeed) weighing at least 2500g at birth born in 31 participating hospital/polyclinic pairs in belarus.	17046 randomised infant pairs of which only 3.3% were lost completely to follow up	Infants from intervention sites were more likely to be breastfed at any time (OR 0.47 0.32-0.69), as well as exclusively breast fed at 3 and 6 months (43.3% vs 6.4% and 7.9% vs 0.6% respectively) . Intervention also had significantly less GTI and eczema , but rates of RTI were very similar. Weight was larger in intervention group to 9 months but difference had reduced by 1 year. Similar pattern f…	What is the effect of duration of breastfeeding on child growth (weight and length) over the first year of life	Treatment Dosing	Decision to stop breast feeding through time may be related to observed changes in babies growth and length.	compare different durations (months) of breast feeding.	Weight at 12 months	1 2 3 6 9 and 12 months	MSM with IPTW	Robins & Hernan. Marginal structureal models and causal inferene in epidemiology	none	17046 randomised infant pairs of which only 3.3% were lost completely to follow up by 12 months	17046	Mean weight at 12 months was highest for babies breastfed (exclusively) for 2 months, and lowest for those breastfed for 9-12 months (approx 10.7kg (10.65-10.75) for 3 months vs 10.45kg (10.4-10.5) for 9-12 months)
2009	Moodie	Estimating Response-maximised decision rules with applications to breastfeeding	Journal of the American Statistical Association	Peadiatrics	Promotion of Breast feeding intervention (PROBIT) study was a cluster randomised breastfeeding promotion intervention in Belarus to look at the effect of the intervention on weight gain over the first year of life	WHO/Unicef "baby friendly hospital initiative" vs standard care.	WHO iniative = 10 steps to make clinic "baby friendly" implemented by training given to chief obstetrician and chief periatrician at corresponding polyclinic which was followed by a years training/implementation period at both sites. intervention emphasised healthcare worker assitance with initiating and maintaining breasfeeding and lactation, and postnatal breasfeeding support. "standard care" w…	Duration of breastfeeding, prevelance of predominant and exclusive breastfeeding at 3 and 6 months of lift and occurrence of 1 or more episodes of gastrointensital tract infection, 2 or more episodes of RTI and atopic eczema during the first 12 months of life, weight gain and growth in first year	heathy newborns (and mothers who were intending to breastfeed) weighing at least 2500g at birth born in 31 participating hospital/polyclinic pairs in belarus.	17046 randomised infant pairs of which only 3.3% were lost completely to follow up	Infants from intervention sites were more likely to be breastfed at any time (OR 0.47 0.32-0.69), as well as exclusively breast fed at 3 and 6 months (43.3% vs 6.4% and 7.9% vs 0.6% respectively) . Intervention also had significantly less GTI and eczema , but rates of RTI were very similar. Weight was larger in intervention group to 9 months but difference had reduced by 1 year. Similar pattern f…	What is the optimal breast feeding strategy (the optimal duratio) to maximise child growth (as measured by weight and length) at 12 months.	Treatment Dosing	Decision to stop breast feeding through time may be related to observed changes in babies growth and length.	compare different durations (months) of breast feeding.	Weight and length at 12 months	1 2 3 6 9 and 12 months	G-estimation of structural nested models	Murphy SA : Optimal Dynamic Treatment Regimes Journal of the Royal Statistical Society 2003, Robins Correcting for non-compliance in randomised trials using structural nested mean models 1994. Robins Optimal structural nested models for optimal sequential decisions 2004	none	17046 randomised infant pairs of which only 3.3% were lost completely to follow up by 12 months	17046	Breastfeeding up to 9 months infers additional benefit of 121g (82 - 161g) for weight at 12 months compared to stopping at 6 months given they fed to 6 months. No additional benefit of feeding to 12 months given they fed to 9 months. Simmilar result for length, though increase from 6-9 months of feeding on 12 month length was only 0.15cm (0.03-0.27). Looking at current weight/length rather than 1…
